# Supplementary material for: A comprehensive procedure to develop water quality index: A case study to the Huong river in Thua Thien Hue province, Central Vietnam
Source: PLoS One. 2022 Sep 15;17(9):e0274673. doi: 10.1371/journal.pone.0274673 (PMC9477372; doi:10.1371/journal.pone.0274673)
Supplement: S1 Data — (XLSX) [file pone.0274673.s001.xlsx]

## Sheet: Data2014-2016
					S1 Spreadsheet. Huong river water quality parameters monitored in the years 2017 - 2020
					Year	Month	Site	pH	EC	TSS	DO	BOD5	COD	N-NH4	N-NO3	P-PO4	Fe	Total coliform	velocity	flow rate
								(mg/L)	(µS/cm)	(mg/L)	(mg/L)	(mg/L)	(mg/L)	(mg/L)	(mg/L)	(mg/L)	(mg/L)	(MPN/100 mL)	(m/s)	(m3/s)
					2014	January	TTo	6.5	24	2	6.6	2	5	0.11	0.1	0.06	0.45	420	0.3	139
							TT	6.7	24	2	6.7	2	5	0.11	0.1	0.06	0.44	520	0.3	172
							HTo	6.5	24	4	6.7	2	5	0.1	0.1	0.07	0.42	550	0.3	105
							HT	6.6	24	4	6.6	2	5	0.12	0.1	0.07	0.45	670	0.3	106
							SH1	6.2	24	4	6.5	3	8.3	0.15	0.1	0.06	0.64	2100	0.3	765
							SH2	6	27	7	6.6	5	11.8	0.15	0.2	0.07	0.6	2300	0.3	798
							SH3	6.1	63	2	7.2	5	11.2	0.25	0.3	0.1	0.72	2900	0.3	147
							SH5	6	85	3	6.7	3	6.4	0.42	0.2	0.13	0.65	2100	0.2	38
							SH6	6.1	35	6	6.3	4	9	0.3	0.2	0.1	0.73	2600	0.4	516
							SH7	6	27	11	7	3	7.5	0.17	0.2	0.07	0.72	2400	0.4	768
							SH8	6.4	39	5	7.3	5	11.9	0.12	0.2	0.07	0.88	2200	0.5	1750
						February	TTo	6.2	26	6	6.4	2	5	0.07	0.2	0.05	0.4	220	0.3	188
							TT	6.2	26	5	6.5	2	5	0.07	0.2	0.05	0.4	210	0.3	203
							HTo	6.4	25	7	6.6	2	5	0.07	0.3	0.05	0.4	250	0.2	70
							HT	6.4	25	7	6.7	2	5	0.07	0.3	0.05	0.4	300	0.2	90
							SH1	6.3	25	7	6.9	3	8.5	0.07	0.2	0.05	0.42	460	0.4	960
							SH2	6.3	27	7	6.4	3	10	0.1	0.3	0.05	0.41	750	0.5	1026
							SH3	6.2	32	11	6.7	4	12	0.29	0.3	0.07	0.43	1500	0.3	158
							SH5	6.8	58	14	6.2	4	17	0.35	0.4	0.09	0.5	2400	0.2	30
							SH6	6.1	37	12	6.3	4	19	0.21	0.4	0.06	0.46	1500	0.5	495
							SH7	6.1	37	8	6.5	3	17	0.2	0.4	0.05	0.37	2100	0.5	555
							SH8	6.7	67	10	6.7	3	11	0.17	0.3	0.05	0.33	7500	0.5	1175
						March	TTo	6.2	16	5	6.4	2	5	0.12	0.2	0.05	0.33	420	0.2	101
							TT	6.2	17	5	6.2	2	5	0.12	0.2	0.05	0.3	520	0.2	96
							HTo	6.3	18	6	6.2	2	5	0.13	0.2	0.05	0.36	550	0.2	56
							HT	6.2	18	8	6.2	2	5	0.13	0.2	0.05	0.4	670	0.2	68
							SH1	6.3	20	8	6	3	7	0.15	0.3	0.06	0.48	2100	0.4	820
							SH2	6.4	26	9	6.1	3	8.5	0.25	0.3	0.06	0.57	2300	0.2	494
							SH3	6.3	27	7	6.2	5	12	0.24	0.4	0.09	0.55	2900	0.4	182
							SH5	6.2	50	15	5.8	6	12	0.28	0.5	0.12	0.54	2100	0.1	20
							SH6	6.3	37	15	5.7	6	14	0.24	0.4	0.1	0.58	2600	0.2	228
							SH7	6.5	25	18	5.7	5	13	0.17	0.3	0.08	0.61	2400	0.4	564
							SH8	6.6	31	8	6.7	4	11	0.17	0.3	0.06	0.64	2200	0.5	1100
						April	TTo	6.4	18	3	6.4	2	5	0.12	0.1	0.05	0.28	150	0.2	92
							TT	6.3	20	5	6.5	2	5	0.11	0.2	0.05	0.33	170	0.2	94
							HTo	6.3	20	4	6.5	2	5	0.12	0.2	0.05	0.31	130	0.2	56
							HT	6.3	24	5	6.6	2	5	0.1	0.1	0.05	0.34	150	0.2	64
							SH1	6.3	20	7	6.2	3	7.5	0.13	0.3	0.05	0.47	530	0.4	830
							SH2	6.4	26	11	6	4	7.8	0.15	0.3	0.06	0.52	1100	0.3	684
							SH3	6.3	27	13	6.1	5	10.8	0.23	0.4	0.07	0.55	1600	0.2	98
							SH5	6.2	50	23	5.9	5	10.2	0.35	0.4	0.1	0.52	2600	0.1	21
							SH6	5.8	37	22	6.3	5	9.8	0.28	0.4	0.07	0.58	2900	0.2	213
							SH7	6.3	25	15	6.5	4	8.5	0.22	0.3	0.06	0.55	2400	0.4	564
							SH8	6.6	31	11	6.6	4	7.2	0.15	0.3	0.05	0.57	1500	0.5	1100
						May	TTo	6.5	49	4	6.5	2	5.3	0.08	0.1	0.05	0.32	320	0.3	69
							TT	6.5	49	4	6.5	2	5.6	0.09	0.1	0.05	0.31	350	0.3	86
							HTo	6.3	49	8	6.4	2	5.4	0.09	0.1	0.05	0.37	370	0.3	45
							HT	6.3	49	8	6.3	2	5.5	0.1	0.2	0.05	0.37	350	0.3	63
							SH1	6.1	28	7	6.8	3	7.3	0.09	0.3	0.06	0.35	530	0.5	1300
							SH2	6.1	28	12	7	4	9.2	0.17	0.3	0.08	0.41	1100	0.3	809
							SH3	6.5	183	20	6.4	4	10.8	0.21	0.3	0.1	0.35	2200	0.2	133
							SH5	6.3	185	18	6.2	6	15.4	0.25	0.4	0.15	0.42	2800	0.2	33
							SH6	6.2	82	16	6.2	5	12.2	0.2	0.4	0.08	0.44	3400	0.2	228
							SH7	6.2	53	14	6	3	7.2	0.17	0.3	0.07	0.36	2700	0.4	564
							SH8	6.8	73	8	7.2	2	6.7	0.12	0.3	0.05	0.31	1100	0.4	820
						June	TTo	6.5	22	7	6.5	3	6.5	0.08	0.2	0.06	0.19	380	0.2	73
							TT	6.5	26	8	6.6	3	6.5	0.08	0.2	0.06	0.21	350	0.2	96
							HTo	6.6	32	8	6.4	3	6.2	0.1	0.2	0.06	0.25	340	0.3	66
							HT	6.5	28	9	6.5	3	6.4	0.11	0.2	0.06	0.26	420	0.3	83
							SH1	6.3	36	12	6.7	4	8	0.13	0.3	0.06	0.37	740	0.5	950
							SH2	6.3	36	12	5.9	4	11.2	0.14	0.3	0.08	0.42	1500	0.4	1140
							SH3	6.1	41	16	5.2	5	13.6	0.21	0.3	0.09	0.55	3200	0.3	168
							SH5	6.1	87	26	4.8	6	16.4	0.25	0.3	0.08	0.56	3600	0.2	39
							SH6	6	44	18	5.4	5	14.5	0.24	0.3	0.08	0.52	4200	0.3	347
							SH7	6	40	16	5.3	3	12.6	0.25	0.3	0.07	0.45	3200	0.5	735
							SH8	6.7	50	14	6.1	3	10.8	0.15	0.2	0.05	0.4	1500	0.5	1125
						July	TTo	6.2	53	4	6.9	2	5.5	0.12	0.2	0.06	0.45	550	0.3	106
							TT	6.3	89	5	6.4	2	5.7	0.12	0.2	0.06	0.44	540	0.3	144
							HTo	6.3	63	6	6.4	2	5.8	0.12	0.2	0.06	0.37	590	0.4	80
							HT	6.5	54	6	6.6	2	5.8	0.13	0.3	0.06	0.4	650	0.4	97
							SH1	6.3	76	8	6.5	3	8.6	0.15	0.3	0.06	0.52	730	0.5	875
							SH2	6.2	60	7	6.9	3	10.7	0.17	0.4	0.08	0.36	1100	0.4	1125
							SH3	6.2	96	7	5.7	3	12.7	0.2	0.4	0.12	0.69	1500	0.3	147
							SH5	6.3	71	15	5.6	7	14.6	0.25	0.4	0.15	0.68	2400	0.2	48
							SH6	6.9	75	13	5.7	5	15.4	0.23	0.4	0.1	0.47	2600	0.7	788
							SH7	5.9	60	14	5.8	6	14.6	0.22	0.3	0.07	0.51	2900	0.5	780
							SH8	6.6	79	8	6.9	3	8.2	0.18	0.3	0.05	0.55	930	0.7	1680
						August	TTo	6.5	45	5	6.7	2	6.2	0.12	0.2	0.05	0.35	480	0.2	75
							TT	6.5	47	5	6.8	2	6.3	0.12	0.2	0.05	0.34	520	0.2	96
							HTo	6.4	65	6	6.7	2	6.7	0.14	0.2	0.05	0.37	550	0.3	63
							HT	6.5	48	6	6.5	2	6.2	0.13	0.2	0.05	0.42	560	0.3	83
							SH1	6.3	41	8	6.5	2	6.9	0.18	0.3	0.06	0.45	730	0.5	1000
							SH2	6.4	49	7	6.4	2	8.9	0.2	0.4	0.07	0.56	860	0.3	809
							SH3	6.2	71	12	5.8	3	11.5	0.25	0.3	0.1	0.79	1500	0.3	231
							SH5	6.2	80	16	5.7	6	14.7	0.28	0.4	0.13	0.72	2200	0.2	42
							SH6	6.2	62	17	5.5	5	14.3	0.28	0.3	0.1	0.64	2700	0.3	324
							SH7	5.7	60	14	6.2	5	12.7	0.3	0.3	0.08	0.67	2900	0.3	468
							SH8	6.3	135	9	7.3	3	9.8	0.18	0.3	0.05	0.53	1100	0.2	500
						September	TTo	6.1	48	5	6.5	2	5.2	0.17	0.2	0.05	0.34	420	0.3	102
							TT	6	47	6	6.5	2	5.8	0.2	0.2	0.05	0.23	450	0.2	86
							HTo	5.9	47	6	6.3	2	7.1	0.16	0.2	0.05	0.27	450	0.3	57
							HT	5.9	48	4	6.2	2	7.3	0.16	0.3	0.05	0.31	480	0.4	79
							SH1	6	47	8	6	3	8	0.21	0.3	0.06	0.34	650	0.3	585
							SH2	6.1	48	8	6.1	3	8.8	0.23	0.3	0.06	0.36	1100	0.3	844
							SH3	6.2	247	7	5.8	4	7.8	0.25	0.4	0.08	0.54	1600	0.3	147
							SH5	6.1	455	22	5.8	5	15.4	0.32	0.4	0.1	0.58	2200	0.2	45
							SH6	6.2	644	17	5.7	5	13.7	0.28	0.4	0.09	0.63	2500	0.2	204
							SH7	6.5	651	13	6.4	5	16	0.23	0.3	0.07	0.47	2500	0.5	735
							SH8	7	955	7	6.5	4	13.6	0.18	0.3	0.06	0.5	1100	0.6	1500
						October	TTo	6.2	50	28	6.2	2	5	0.07	0.3	0.05	0.41	280	0.4	128
							TT	6.2	50	28	6.4	2	5.2	0.08	0.4	0.05	0.44	320	0.4	140
							HTo	6.1	50	35	5.9	3	7.1	0.09	0.3	0.05	0.43	350	0.5	125
							HT	6.3	50	37	6.1	3	7.3	0.09	0.4	0.05	0.41	370	0.5	127
							SH1	6.4	50	33	5.8	3	7.8	0.09	0.4	0.06	0.47	2400	0.5	1250
							SH2	6.2	50	28	5.9	3	8.5	0.12	0.4	0.06	0.48	2700	0.7	1649
							SH3	6	71	21	5.5	3	7.8	0.15	0.5	0.08	0.52	2500	0.3	200
							SH5	6.3	123	23	5	5	13	0.13	0.4	0.1	0.55	2500	0.3	72
							SH6	6	85	26	5.4	5	12.7	0.14	0.5	0.09	0.53	3200	0.5	615
							SH7	6	271	18	6.1	5	12	0.09	0.5	0.07	0.51	2200	0.4	564
							SH8	7.2	705	13	6.7	4	11	0.07	0.4	0.06	0.51	1900	0.7	2100
						November	TTo	6	45	32	6.1	3	6	0.13	0.3	0.05	0.37	350	0.3	109
							TT	6	44	35	6.2	3	6	0.13	0.3	0.05	0.38	380	0.3	121
							HTo	6.1	48	20	6.1	3	8	0.12	0.4	0.05	0.41	430	0.3	84
							HT	6.1	47	21	5.8	4	8.2	0.12	0.3	0.05	0.41	430	0.3	92
							SH1	5.9	45	28	6.2	4	10	0.14	0.4	0.06	0.45	650	0.3	803
							SH2	5.9	44	25	6.1	4	10.5	0.17	0.5	0.06	0.42	850	0.4	1110
							SH3	6.1	45	17	5.7	4	11	0.22	0.6	0.07	0.62	1200	0.2	147
							SH5	6.1	118	18	5.3	6	15	0.25	0.6	0.09	0.69	1400	0.2	53
							SH6	6.4	102	13	5.5	5	14	0.25	0.6	0.09	0.61	1900	0.5	593
							SH7	6.5	600	11	5.8	5	14	0.25	0.6	0.11	0.61	2100	0.2	312
							SH8	6.6	668	10	6.3	5	12	0.32	0.5	0.12	0.58	1900	0.4	1160
						December	TTo	6.3	21	8	6.9	2	5	0.09	0.3	0.05	0.45	450	0.3	135
							TT	6.3	21	10	6.9	2	5	0.09	0.3	0.05	0.45	450	0.3	168
							HTo	6.4	21	11	6.8	2	5	0.07	0.4	0.05	0.45	380	0.3	105
							HT	6.3	21	10	6.8	2	5	0.07	0.4	0.05	0.45	380	0.3	125
							SH1	6.1	21	10	6.6	2	5	0.1	0.4	0.05	0.49	1500	0.3	623
							SH2	6.2	25	16	6.5	2	5.4	0.15	0.5	0.05	0.57	2100	0.4	638
							SH3	6.1	25	10	6.8	3	6.3	0.16	0.4	0.06	0.51	2600	0.2	154
							SH5	5.9	77	13	5.7	2	5.7	0.19	0.5	0.06	0.57	3200	0.2	36
							SH6	6.1	35	9	6.9	2	5.8	0.17	0.5	0.06	0.51	3200	0.5	660
							SH7	6.4	33	8	7.3	3	8.6	0.13	0.3	0.1	0.52	2900	0.2	246
							SH8	6.8	146	7	7	3	8	0.07	0.2	0.1	0.39	2200	0.1	245
					2015	January	TTo	6.4	42	4	6.4	2	6.8	0.12	0.2	0.06	0.29	560	0.3	109
							TT	6.4	42	4	6.6	3	7.3	0.11	0.1	0.06	0.25	460	0.3	125
							HTo	6.3	46	4	6.5	3	6.9	0.12	0.3	0.06	0.25	490	0.2	52
							HT	6.4	46	5	6.6	3	6.4	0.14	0.3	0.06	0.26	620	0.2	55
							SH1	6.2	46	5	6	3	6.7	0.16	0.3	0.07	0.38	2100	0.4	790
							SH2	6	48	4	5.8	3	6.9	0.14	0.3	0.12	0.42	3200	0.2	585
							SH3	5.4	60	5	5.8	5	12.2	0.22	0.4	0.17	0.53	3500	0.2	119
							SH5	5.6	80	7	6	5	12.7	0.27	0.3	0.16	0.56	3600	0.1	46
							SH6	5.7	72	8	6	5	10.8	0.25	0.3	0.12	0.57	3700	0.2	261
							SH7	5.9	74	5	5.7	6	7.9	0.27	0.3	0.1	0.41	2800	0.2	552
							SH8	6.2	86	4	6.5	5	9.6	0.24	0.2	0.08	0.35	1700	0.3	1035
						February	TTo	6.6	32	6	6.8	2	5.2	0.12	0.2	0.05	0.3	460	0.3	152
							TT	6.6	43	6	6.8	2	5.5	0.14	0.2	0.05	0.3	520	0.3	187
							HTo	6.7	57	8	6.3	2	7	0.13	0.2	0.05	0.4	500	0.3	75
							HT	6.5	64	9	6.2	2	7.7	0.14	0.2	0.05	0.5	500	0.3	92
							SH1	6.5	54	7	6.3	2	7.1	0.18	0.3	0.06	0.6	1400	0.5	1275
							SH2	6.2	50	8	6.4	3	7.9	0.21	0.4	0.08	0.6	2900	0.4	1231
							SH3	6.3	58	13	6.4	4	14.3	0.25	0.4	0.1	0.7	3100	0.2	203
							SH5	6.2	60	16	6.2	5	14.9	0.28	0.5	0.11	0.5	3300	0.2	39
							SH6	6.2	70	13	6.5	5	12.7	0.31	0.5	0.08	0.5	3800	0.3	297
							SH7	6.1	76	10	6.6	5	10.5	0.26	0.5	0.07	0.5	3300	0.3	468
							SH8	6.6	85	7	6.5	4	6.2	0.21	0.3	0.05	0.4	3200	0.4	960
						March	TTo	6.4	57	5	6.5	2	6.4	0.09	0.3	0.05	0.36	550	0.2	75
							TT	6.4	47	6	6.4	2	6.1	0.11	0.3	0.05	0.42	560	0.2	78
							HTo	6.4	27	4	6.6	2	6.3	0.1	0.3	0.05	0.54	650	0.3	75
							HT	6.3	27	5	6.5	2	6.5	0.13	0.3	0.05	0.52	620	0.3	76
							SH1	6.3	30	6	6.6	3	8.5	0.17	0.3	0.05	0.55	1200	0.2	410
							SH2	6.2	80	7	6.4	3	9.8	0.2	0.4	0.05	0.6	2500	0.3	1094
							SH3	6.2	40	7	6.2	4	9.5	0.22	0.4	0.07	0.62	2800	0.2	154
							SH5	6	140	7	5.8	4	10.8	0.28	0.4	0.06	0.66	3200	0.1	50
							SH6	5.8	40	9	5.9	4	11.8	0.22	0.4	0.07	0.53	3500	0.3	392
							SH7	6.2	40	12	6.1	3	10.2	0.14	0.4	0.05	0.45	3300	0.4	684
							SH8	6.2	40	11	6.7	3	12.4	0.15	0.3	0.05	0.5	3200	0.7	1715
						April	TTo	6.4	37	5	6.3	2	6.3	0.12	0.2	0.07	0.32	430	0.2	92
							TT	6.5	38	4	6.1	2	7.6	0.12	0.2	0.08	0.32	430	0.2	94
							HTo	6.3	27	5	6.4	2	7.3	0.11	0.3	0.08	0.37	520	0.2	56
							HT	6	36	6	6.2	2	7.4	0.14	0.3	0.08	0.36	750	0.2	64
							SH1	6.3	36	6	6	3	8.4	0.17	0.2	0.11	0.41	2100	0.4	830
							SH2	6.4	33	7	5.9	4	8.3	0.16	0.2	0.11	0.45	2700	0.4	912
							SH3	6.2	51	10	6.2	4	11.9	0.23	0.3	0.12	0.49	3700	0.2	98
							SH5	6.1	47	14	5.8	4	12	0.31	0.3	0.13	0.46	4300	0.2	42
							SH6	6.2	50	12	5.9	5	10.2	0.33	0.3	0.13	0.47	4100	0.2	213
							SH7	6.4	43	10	6.2	4	10.6	0.24	0.3	0.08	0.42	3900	0.3	423
							SH8	6.3	40	12	6.4	3	8.7	0.17	0.3	0.07	0.38	2800	0.2	440
						May	TTo	6.4	45	4	6.3	2	5.7	0.12	0.2	0.07	0.23	450	0.3	69
							TT	6.4	44	5	6.3	2	6.3	0.12	0.2	0.08	0.24	480	0.3	86
							HTo	6.4	47	5	6.2	2	5.9	0.13	0.2	0.08	0.32	720	0.3	45
							HT	6.3	47	5	6.3	2	6.7	0.13	0.2	0.08	0.32	750	0.3	63
							SH1	6.1	50	4	6.3	3	12.4	0.15	0.2	0.12	0.34	2200	0.4	1040
							SH2	6.1	52	5	6.1	5	15.1	0.18	0.4	0.11	0.39	2400	0.3	809
							SH3	5.8	66	11	5.7	5	18.4	0.21	0.5	0.12	0.45	2200	0.2	133
							SH5	5.7	72	12	5.4	5	18.2	0.19	0.5	0.13	0.46	2800	0.2	33
							SH6	5.8	70	14	5.6	5	19.7	0.22	0.7	0.12	0.44	3200	0.2	228
							SH7	6.1	70	12	5.6	4	17.9	0.19	0.5	0.12	0.42	3100	0.4	564
							SH8	6.8	78	8	5.7	4	14.1	0.15	0.4	0.1	0.32	2500	0.4	820
						June	TTo	6.5	42	6	6.5	3	7.2	0.1	0.2	0.07	0.22	570	0.2	73
							TT	6.5	42	7	6.6	3	7.3	0.1	0.2	0.07	0.21	550	0.2	96
							HTo	6.4	47	7	6.4	3	8.4	0.11	0.2	0.08	0.28	540	0.3	66
							HT	6.4	48	7	6.5	3	8.5	0.15	0.2	0.08	0.31	520	0.3	83
							SH1	6.1	46	9	6.7	4	9.5	0.17	0.3	0.1	0.36	1700	0.4	760
							SH2	6.2	46	10	6.2	4	12.5	0.2	0.3	0.11	0.45	2200	0.3	855
							SH3	6.1	47	11	5.8	5	15.8	0.21	0.3	0.12	0.53	2400	0.2	112
							SH5	5.9	47	13	5.7	6	18.3	0.25	0.3	0.14	0.53	2700	0.2	39
							SH6	6	42	14	5.8	6	18.5	0.27	0.3	0.15	0.52	2600	0.3	347
							SH7	6.1	42	12	6.2	5	15.2	0.25	0.3	0.14	0.51	2700	0.4	588
							SH8	6.3	58	10	6.4	3	12.7	0.16	0.2	0.12	0.4	2400	0.5	1125
						July	TTo	6.2	45	7	6.4	2	5.5	0.12	0.2	0.06	0.42	210	0.3	76
							TT	6.2	48	5	6.3	2	5.7	0.12	0.2	0.06	0.44	280	0.3	98
							HTo	6.3	32	8	6.2	2	6.7	0.11	0.3	0.07	0.42	360	0.3	54
							HT	6.3	41	7	6.3	3	9.5	0.13	0.2	0.08	0.47	1400	0.3	59
							SH1	6.2	50	10	6.2	6	16.5	0.19	0.3	0.1	0.52	1800	0.3	645
							SH2	6.3	40	8	6.1	6	18.7	0.2	0.3	0.12	0.42	2600	0.3	844
							SH3	6	80	11	5.7	6	19.6	0.22	0.4	0.12	0.62	2600	0.3	189
							SH5	6.1	100	8	5.6	9	22.6	0.28	0.4	0.11	0.65	2800	0.1	53
							SH6	6.2	100	6	5.5	5	14.8	0.22	0.5	0.12	0.53	2800	0.3	315
							SH7	6	50	10	5.8	4	13.9	0.14	0.4	0.1	0.55	3000	0.4	1032
							SH8	6.5	30	7	6.2	4	8.6	0.15	0.3	0.09	0.54	2200	0.6	1800
						August	TTo	6.6	50	7	6.1	3	5.6	0.12	0.2	0.06	0.35	380	0.1	24
							TT	6.5	50	7	6.2	3	5.7	0.12	0.2	0.07	0.34	370	0.1	27
							HTo	6.5	58	6	6.2	4	6.3	0.13	0.2	0.07	0.41	310	0.2	32
							HT	6.4	56	8	6.2	4	6.1	0.12	0.3	0.07	0.45	280	0.2	33
							SH1	6.4	50	8	6	4	7.6	0.15	0.4	0.09	0.48	430	0.1	190
							SH2	6.2	70	9	5.8	4	12.4	0.18	0.5	0.1	0.58	1400	0.5	323
							SH3	6.1	70	10	5.7	4	16.4	0.2	0.6	0.1	0.63	1500	0.5	298
							SH5	6	110	12	5.5	5	17.4	0.18	0.6	0.1	0.65	2100	0.7	200
							SH6	6.1	70	8	5.7	5	16.9	0.24	0.6	0.11	0.54	2300	0.4	528
							SH7	5.7	50	9	6	5	15.8	0.16	0.5	0.11	0.43	1900	0.8	2136
							SH8	6.3	40	8	6.2	3	12.3	0.11	0.5	0.08	0.41	1600	0.4	1020
						September	TTo	6.4	45	5	6.3	3	5.5	0.08	0.2	0.06	0.27	420	0.3	102
							TT	6.3	38	8	6.2	3	5.6	0.09	0.3	0.07	0.36	460	0.3	129
							HTo	6.2	42	5	6.1	3	5.9	0.12	0.2	0.07	0.44	410	0.2	46
							HT	6.3	51	8	6.2	3	6.1	0.18	0.3	0.08	0.39	430	0.2	53
							SH1	6.2	53	8	5.8	3	8.2	0.14	0.4	0.09	0.42	1500	0.3	720
							SH2	6.3	64	8	6	3	11.8	0.22	0.5	0.11	0.63	1800	0.3	787
							SH3	6.1	87	15	5.7	4	14.9	0.21	0.6	0.1	0.63	2500	0.3	168
							SH5	6.1	100	25	5.7	6	17.3	0.19	0.6	0.11	0.46	2200	0.2	71
							SH6	6.2	68	10	6	5	17.6	0.21	0.4	0.13	0.38	1800	0.3	419
							SH7	6.2	65	13	6.2	4	15.7	0.19	0.4	0.09	0.42	1700	0.3	468
							SH8	6.3	110	10	6.9	4	15.6	0.16	0.3	0.08	0.55	1700	0.5	1400
						October	TTo	6.3	28	12	6.3	3	6.1	0.11	0.3	0.05	0.42	450	0.3	116
							TT	6.3	28	12	6.2	4	6.5	0.12	0.3	0.07	0.48	380	0.3	140
							HTo	6.2	36	13	6.3	5	8.5	0.11	0.4	0.07	0.37	340	0.4	124
							HT	6.3	36	13	6.3	4	7.6	0.12	0.4	0.06	0.35	410	0.4	132
							SH1	6.2	42	15	6.1	5	10.1	0.16	0.3	0.09	0.46	1200	0.5	1250
							SH2	6	40	17	6	5	13.6	0.17	0.5	0.1	0.55	1700	0.4	988
							SH3	5.9	40	18	5.8	5	15.6	0.18	0.5	0.11	0.51	2500	0.2	119
							SH5	5.9	100	18	5.7	6	16.2	0.17	0.3	0.12	0.64	2700	0.6	207
							SH6	5.8	50	16	5.8	5	16.4	0.14	0.4	0.11	0.38	2500	0.5	653
							SH7	6	30	15	6	5	13.7	0.13	0.5	0.11	0.47	1900	0.5	1080
							SH8	6.3	42	12	6.2	4	11.5	0.12	0.4	0.09	0.52	1600	0.7	1890
						November	TTo	6.3	28	8	6.5	4	5.2	0.12	0.3	0.06	0.35	250	0.3	125
							TT	6.3	30	8	6.4	4	5.5	0.11	0.3	0.06	0.33	380	0.3	152
							HTo	6.3	35	9	6.5	4	6.1	0.11	0.3	0.08	0.33	270	0.2	50
							HT	6.2	38	10	6.3	4	6.1	0.11	0.3	0.08	0.33	220	0.2	55
							SH1	6.2	42	12	6.1	4	10.2	0.15	0.3	0.1	0.44	610	0.3	653
							SH2	6.1	38	13	6	4	11.9	0.14	0.3	0.09	0.42	2100	0.4	1003
							SH3	6	41	15	5.8	4	12.4	0.18	0.4	0.09	0.53	2400	0.3	179
							SH5	5.9	77	13	6	6	14.2	0.16	0.4	0.1	0.47	2600	0.2	71
							SH6	5.9	84	14	5.8	6	14.7	0.17	0.4	0.11	0.49	2900	0.4	528
							SH7	6.2	82	10	6.2	5	13.7	0.18	0.4	0.08	0.53	2100	0.3	603
							SH8	6.4	128	9	6.5	4	10.5	0.15	0.3	0.06	0.44	1300	0.5	1275
						December	TTo	6.2	45	7	6.2	3	5.6	0.12	0.2	0.08	0.37	450	0.3	125
							TT	6.3	42	8	6.2	3	5.6	0.12	0.3	0.08	0.35	450	0.3	148
							HTo	6.1	38	7	6.3	3	5.1	0.14	0.2	0.1	0.28	380	0.3	75
							HT	6.1	38	7	6.3	3	5.3	0.13	0.2	0.09	0.28	380	0.3	83
							SH1	6	42	9	6.1	4	7.2	0.15	0.3	0.09	0.36	1500	0.4	890
							SH2	6	46	9	6.2	3	9.6	0.21	0.2	0.11	0.47	2100	0.5	1159
							SH3	6	40	11	5.9	3	12.5	0.21	0.3	0.1	0.34	2500	0.5	333
							SH5	5.9	78	13	5.7	5	12.8	0.22	0.5	0.12	0.32	2700	0.2	69
							SH6	6	50	12	5.8	4	11.9	0.18	0.5	0.12	0.48	3100	0.3	356
							SH7	6.1	52	11	6.2	4	11.6	0.14	0.3	0.1	0.42	2900	0.5	975
							SH8	6.1	74	7	6.7	3	8.7	0.13	0.3	0.09	0.51	2200	0.4	940
					2016	January	TTo	6.8	40	3	6.7	2	6	0.13	0.28	0.06	0.35	440	0.3	83
							TT	6.8	42	3	6.8	3	6.2	0.14	0.26	0.06	0.36	470	0.3	98
							HTo	6.7	56	4	6.6	3	7	0.14	0.27	0.06	0.28	470	0.4	56
							HT	6.7	60	4	6.6	3	6.8	0.15	0.25	0.06	0.27	540	0.4	62
							SH1	6.4	80	3	6.9	3	8.7	0.18	0.29	0.07	0.33	850	0.5	1100
							SH2	6.2	42	3	6.3	3	10.3	0.17	0.31	0.12	0.45	2200	0.7	1915
							SH3	6.2	55	4	6.2	4	12.8	0.2	0.43	0.17	0.67	2300	0.6	357
							SH5	6.3	83	5	5.5	5	13.1	0.23	0.5	0.16	0.58	2400	0.3	135
							SH6	6.3	77	4	6.3	5	14	0.24	0.48	0.12	0.64	1600	0.7	882
							SH7	6.3	52	4	6.6	4	12.6	0.23	0.5	0.1	0.42	1700	0.3	585
							SH8	6.8	112	4	6.9	3	11.4	0.12	0.29	0.08	0.25	830	0.7	1750
						February	TTo	6.8	35	3	6.8	2	5.5	0.13	0.21	0.05	0.23	410	0.4	123
							TT	6.8	36	3	6.9	2	5.5	0.13	0.21	0.05	0.25	460	0.4	156
							HTo	6.9	35	3	6.9	2	5.7	0.15	0.21	0.05	0.31	480	0.4	92
							HT	6.9	32	10	7.2	2	5.7	0.15	0.23	0.05	0.31	510	0.3	73
							SH1	6.4	38	8	6	3	8.2	0.17	0.24	0.06	0.3	870	0.3	765
							SH2	6.3	43	4	5.6	4	9	0.18	0.32	0.08	0.42	2200	0.7	2367
							SH3	6.2	41	6	5.8	4	9.6	0.15	0.35	0.1	0.4	2400	0.6	546
							SH5	6.3	52	10	5.6	4	11.2	0.17	0.43	0.11	0.56	3100	0.4	159
							SH6	6.3	43	7	6	5	12	0.21	0.4	0.08	0.52	3100	0.6	756
							SH7	6.4	43	7	6.1	4	11.9	0.24	0.42	0.07	0.53	2300	0.8	1272
							SH8	7	125	4	6.3	4	7.6	0.14	0.28	0.05	0.31	1800	0.6	1410
						March	TTo	6.8	28	1	6.3	2	5.5	0.14	0.22	0.05	0.28	380	0.3	89
							TT	6.8	28	1	6.2	2	5.6	0.14	0.22	0.05	0.3	420	0.3	105
							HTo	6.8	34	3	6.5	2	6.5	0.15	0.22	0.05	0.22	540	0.4	88
							HT	6.8	35	3	6.4	2	6.2	0.16	0.24	0.05	0.25	560	0.4	97
							SH1	6.8	42	3	6.3	4	9.5	0.16	0.3	0.05	0.37	920	0.4	890
							SH2	6.5	35	3	5.6	3	10	0.14	0.32	0.05	0.43	1100	0.5	1140
							SH3	6.6	44	5	5.4	4	12.3	0.14	0.45	0.07	0.4	2900	0.5	263
							SH5	6.4	97	4	6	4	11.9	0.21	0.42	0.06	0.66	3800	0.5	255
							SH6	6.3	50	1	5.4	5	14.2	0.21	0.42	0.07	0.58	4100	0.4	534
							SH7	6.5	264	1	4.4	4	12.2	0.18	0.35	0.05	0.6	3500	0.8	1464
							SH8	7.1	248	1	7.6	3	8.6	0.15	0.25	0.05	0.43	2400	0.2	480
						April	TTo	6.8	36	1	6.2	2	5.5	0.13	0.25	0.07	0.28	480	0.2	53
							TT	6.9	37	1	6.1	2	5.9	0.13	0.28	0.08	0.26	490	0.2	65
							HTo	6.7	32	1	6.4	3	6.2	0.13	0.2	0.08	0.34	430	0.2	38
							HT	6.7	31	1	6.5	3	6.3	0.14	0.22	0.08	0.34	430	0.2	46
							SH1	6.7	40	1	6.7	3	7.3	0.15	0.37	0.11	0.47	890	0.3	683
							SH2	6.4	37	1	6	3	8.3	0.11	0.36	0.11	0.35	1400	0.2	638
							SH3	6.2	46	2	5.9	4	9.8	0.21	0.52	0.12	0.45	2100	0.2	154
							SH5	6.2	54	3	5.7	5	12.4	0.28	0.61	0.13	0.42	2800	0.2	42
							SH6	6.4	70	2	5.3	5	12	0.24	0.48	0.13	0.51	3600	0.2	246
							SH7	6.3	64	1	6.5	5	12.2	0.25	0.51	0.08	0.48	3100	0.3	540
							SH8	6.7	320	1	6.6	3	7	0.12	0.32	0.07	0.25	2100	0.2	250
						May	TTo	6.8	42	2	6.1	2	6.2	0.11	0.28	0.07	0.33	410	0.2	48
							TT	6.8	42	2	6.1	2	6.2	0.11	0.26	0.08	0.34	470	0.2	60
							HTo	6.8	45	3	5.9	3	6	0.14	0.3	0.08	0.32	510	0.3	54
							HT	6.9	46	3	5.9	3	6.1	0.14	0.32	0.08	0.33	560	0.3	66
							SH1	6.4	48	3	5.8	3	7.8	0.13	0.3	0.12	0.34	950	0.4	870
							SH2	6.2	46	3	6	3	11.7	0.17	0.28	0.11	0.38	2300	0.3	775
							SH3	6.1	54	4	5.7	4	13.9	0.16	0.46	0.12	0.45	2800	0.3	221
							SH5	6	128	5	5.3	6	14.5	0.27	0.52	0.13	0.46	3400	0.2	38
							SH6	6.2	87	3	5.6	5	15.2	0.24	0.56	0.12	0.43	3600	0.3	360
							SH7	6.4	84	4	5.8	5	14.4	0.22	0.42	0.12	0.38	2800	0.4	540
							SH8	6.9	356	3	6.8	3	13.9	0.14	0.37	0.1	0.26	2100	0.4	440
						June	TTo	6.7	48	3	5.7	2	6.4	0.13	0.23	0.07	0.27	470	0.4	106
							TT	6.7	48	3	5.7	2	6.5	0.13	0.24	0.07	0.27	490	0.4	125
							HTo	6.7	50	5	5.5	2	6.7	0.14	0.32	0.08	0.3	520	0.4	76
							HT	6.7	51	5	5.5	2	6.7	0.14	0.32	0.08	0.31	510	0.4	88
							SH1	6.2	52	6	5.6	2	10.2	0.14	0.38	0.1	0.43	660	0.6	1275
							SH2	6	60	5	5.7	4	12.9	0.16	0.35	0.11	0.37	1300	0.3	844
							SH3	5.9	74	6	5.3	4	14.5	0.17	0.43	0.12	0.6	2400	0.3	210
							SH5	6	187	10	5.1	5	17.2	0.2	0.37	0.14	0.52	3600	0.3	79
							SH6	6.1	137	10	5.5	5	18.5	0.16	0.41	0.15	0.48	3800	0.6	828
							SH7	6.2	142	7	5.6	5	15.3	0.15	0.33	0.14	0.45	3500	0.4	732
							SH8	6.7	355	5	6	4	14.7	0.12	0.17	0.12	0.22	2400	0.6	1650
						July	TTo	6.6	70	3	5.7	3	7.1	0.15	0.2	0.06	0.28	480	0.3	83
							TT	6.5	72	3	5.8	3	7.1	0.15	0.21	0.06	0.3	450	0.3	105
							HTo	6.5	69	4	5.7	3	7.4	0.14	0.21	0.07	0.27	420	0.3	51
							HT	6.5	70	4	5.7	3	7.2	0.14	0.21	0.08	0.27	480	0.3	59
							SH1	6.5	66	6	5.4	4	12.1	0.17	0.27	0.1	0.33	880	0.5	1113
							SH2	6.6	68	5	5.2	4	14.6	0.15	0.37	0.12	0.35	2100	0.4	684
							SH3	6.4	69	6	5.2	6	17.2	0.18	0.37	0.12	0.43	2800	0.2	189
							SH5	6.3	99	6	4.7	6	16.7	0.19	0.42	0.11	0.42	3100	0.2	47
							SH6	6.3	77	5	5.3	7	17.3	0.14	0.35	0.12	0.44	3500	0.3	387
							SH7	6.5	84	5	5.8	5	17	0.17	0.36	0.1	0.45	3300	0.4	756
							SH8	6.9	107	3	7.2	5	16.1	0.12	0.33	0.09	0.44	2700	0.4	1220
						August	TTo	6.8	43	8	5.6	3	6.2	0.12	0.25	0.06	0.33	180	0.3	92
							TT	6.8	42	8	5.8	3	6.4	0.11	0.24	0.07	0.31	320	0.3	105
							HTo	6.9	48	14	5.9	4	6.8	0.11	0.2	0.07	0.36	370	0.2	44
							HT	6.9	48	15	5.8	4	6.8	0.12	0.2	0.07	0.37	350	0.2	46
							SH1	6.7	52	13	5.7	3	8.7	0.12	0.28	0.09	0.34	790	0.4	900
							SH2	6.4	57	13	5.5	4	12.3	0.17	0.24	0.1	0.37	2300	0.4	988
							SH3	6.4	61	28	5.3	4	15.2	0.16	0.32	0.1	0.38	2900	0.3	168
							SH5	6.2	86	34	5.5	4	14.9	0.22	0.37	0.1	0.42	4500	0.2	48
							SH6	6.2	63	20	5.2	5	16.1	0.24	0.38	0.11	0.45	3800	0.5	645
							SH7	6.4	58	15	5.3	5	15.8	0.18	0.29	0.11	0.41	3800	0.5	945
							SH8	6.8	109	17	6.2	4	14.2	0.17	0.32	0.08	0.36	2100	0.3	915
						September	TTo	6.9	53	37	6.5	3	8.3	0.1	0.21	0.06	0.35	290	0.6	178
							TT	6.9	54	38	6.6	3	8.4	0.12	0.21	0.07	0.36	240	0.7	282
							HTo	6.9	50	36	6.7	4	8.7	0.15	0.22	0.07	0.41	310	0.6	156
							HT	6.8	52	36	6.7	4	8.2	0.15	0.22	0.08	0.38	320	0.6	178
							SH1	6.5	52	35	6.9	3	12.2	0.12	0.32	0.09	0.42	680	0.9	2205
							SH2	6.5	54	42	6.7	4	12.7	0.14	0.35	0.11	0.48	1500	0.9	1539
							SH3	6.4	61	59	6.3	5	15.5	0.18	0.37	0.1	0.43	2600	0.8	756
							SH5	6.3	63	62	6.3	6	18.3	0.21	0.42	0.11	0.45	3200	0.6	158
							SH6	6.4	65	37	6.4	6	16.1	0.24	0.39	0.13	0.42	3500	0.8	936
							SH7	6.4	64	32	7.2	5	17.2	0.17	0.37	0.09	0.35	2100	0.8	1272
							SH8	7	106	36	6.9	3	16.7	0.14	0.32	0.08	0.36	750	0.8	2440
						October	TTo	7	48	17	6.5	3	7.2	0.1	0.23	0.05	0.3	280	0.5	165
							TT	7	52	17	6.5	3	7	0.1	0.23	0.07	0.31	430	0.5	221
							HTo	6.9	53	25	6.4	3	7.2	0.1	0.2	0.07	0.32	330	0.4	112
							HT	7	47	26	6.4	3	7.4	0.1	0.21	0.06	0.32	210	0.4	119
							SH1	6.8	51	22	6.4	3	10.8	0.12	0.24	0.09	0.37	730	0.6	1440
							SH2	6.6	56	25	6.2	4	14.8	0.14	0.26	0.1	0.39	1500	0.7	1250
							SH3	6.5	74	32	6.4	6	17.3	0.17	0.34	0.11	0.39	1500	0.5	490
							SH5	6.2	108	23	6.3	6	17.2	0.26	0.37	0.12	0.43	2900	0.5	131
							SH6	6.3	104	29	6.2	6	18.1	0.24	0.33	0.11	0.45	3100	0.5	608
							SH7	6.5	96	34	6.5	5	14.8	0.2	0.35	0.11	0.38	2400	0.5	780
							SH8	7.2	120	19	7.2	3	14.5	0.12	0.25	0.09	0.36	1700	0.5	1575
						November	TTo	7	50	42	7.1	3	7.2	0.11	0.2	0.06	0.33	380	0.6	145
							TT	7	50	43	7.1	3	7.3	0.11	0.21	0.06	0.34	330	0.7	191
							HTo	6.9	48	58	7.1	3	8.4	0.1	0.24	0.08	0.36	250	0.6	144
							HT	6.9	48	62	7.2	4	8	0.1	0.23	0.08	0.36	360	0.6	185
							SH1	6.7	54	63	7.2	4	10.6	0.12	0.2	0.1	0.36	960	0.7	1645
							SH2	6.6	57	65	7	3	12.9	0.12	0.26	0.09	0.4	3400	0.7	1144
							SH3	6.5	72	73	6.6	5	12.5	0.14	0.34	0.09	0.43	2500	0.8	728
							SH5	6.3	86	76	6.5	6	13.1	0.16	0.47	0.1	0.47	1700	0.6	194
							SH6	6.3	90	69	6.6	5	16.9	0.12	0.38	0.11	0.42	3300	0.7	882
							SH7	6.4	95	62	7.2	4	14.6	0.18	0.42	0.08	0.44	2700	0.8	1584
							SH8	6.9	115	53	7.8	4	13.1	0.12	0.28	0.06	0.41	3200	0.9	2880
						December	TTo	7	22	16	6.5	2	6.2	0.1	0.23	0.08	0.32	380	0.5	132
							TT	7	24	17	6.5	3	6.8	0.1	0.23	0.08	0.33	430	0.5	163
							HTo	7	34	21	6.7	3	7.8	0.1	0.2	0.1	0.35	230	0.4	100
							HT	7	30	22	6.7	3	7.8	0.1	0.2	0.09	0.35	280	0.4	119
							SH1	6.7	42	22	6.9	3	9.9	0.12	0.22	0.09	0.38	910	0.5	1300
							SH2	6.5	34	35	6.5	3	12.7	0.1	0.27	0.11	0.41	930	0.5	874
							SH3	6.5	28	36	6.7	3	15.2	0.12	0.35	0.1	0.42	1100	0.4	392
							SH5	6.4	38	36	6.3	4	16.4	0.18	0.46	0.12	0.43	3300	0.4	165
							SH6	6.3	41	42	6.7	5	16.2	0.21	0.51	0.12	0.41	3400	0.5	668
							SH7	6.5	131	44	7.8	4	15.8	0.17	0.55	0.1	0.45	2400	0.5	825
							SH8	7.2	140	46	7.7	3	11.5	0.13	0.38	0.09	0.34	2200	0.5	1575
							Descriptive Statistics
								pH	EC	TSS	DO	BOD5	COD	N-NH4	N-NO3	P-PO4	Fe	Total coliform	velocity	flow rate
								(mg/L)	(µS/cm)	(mg/L)	(mg/L)	(mg/L)	(mg/L)	(mg/L)	(mg/L)	(mg/L)	(mg/L)	(MPN/100 mL)	(m/s)	(m3/s)
							(Number of cases (n)	396	396	396	396	396	396	396	396	396	396	396	396	396
							Min	5.4	16	1	4.4	2	5	0.07	0.1	0.05	0.19	130	0.1	20
							Max	7.2	955	76	7.8	9	22.6	0.42	0.7	0.17	0.88	7500	0.9	2880
							mean	6.35606	69.851	12.5379	6.22222	3.60859	10.1023	0.163081	0.31904	0.0820455	0.430025	1618.08	0.365152	469.955
							STDV	0.303796	92.5674	12.4578	0.502108	1.25116	3.99681	0.0576774	0.10929	0.0268537	0.113406	1177.32	0.160845	507.807
							median	6.3	48.5	8	6.2	3	8.95	0.15	0.3	0.08	0.42	1500	0.3	200
							MAD	0.2	13.5	4	0.3	1	3.05	0.03	0.1	0.02	0.08	1020	0.1	151
							quartile 1	6.2	38	5	5.8	3	6.5	0.12	0.22	0.06	0.35	480	0.2	92
							quartile 3	6.5	70	14	6.5	5	13	0.2	0.4	0.1	0.51	2525	0.5	780
							CV%	4.77963	132.521	99.3611	8.06959	34.6717	39.5635	35.3674	34.256	32.7303	26.372	72.76	44.0488	108.054
							CL(95%)	0.0300135	9.14516	1.23076	0.0496056	0.123608	0.394863	0.00569822	0.0107973	0.002653	0.0112039	116.312	0.0158906	50.1686
							QCVN08-A1	6-8.5	1153	20	³ 6	4	10	0.3	2	0.1	0.5	2500
							A2	6-8.5	1538	30	³ 5	6	15	0.3	5	0.2	1	5000
							B1	5.5-9	3077	50	³ 4	15	30	0.9	10	0.3	1.5	7500
							B2	5.5-9		100	³ 2	25	50	0.9	15	0.5	2	10000
							Summary(*)												Row sum	Percentage
							Number of values < A1 limit	371	396	336	283	296	218	388	396	310	297	298	3589	0.8239
							A1 limit < Number of values < A2 limit			24	111	97	121	8	0	86	99	97	643	0.1476
							A2 limit < Number of values < B1 limit	25	0	19	2	3	57	0	0	0	0	1	107	0.0246
							B1 limit < Number of values < B2 limit			17									17	0.0039
							(*) For parameter DO, respectively:												å=4356	å=100%
							Number of values ³ A1 limit
							A2 limit < Number of values < A1 limit
							B1 limit < Number of values < A2 limit
