# Supplementary material for: A comprehensive procedure to develop water quality index: A case study to the Huong river in Thua Thien Hue province, Central Vietnam
Source: PLoS One. 2022 Sep 15;17(9):e0274673. doi: 10.1371/journal.pone.0274673 (PMC9477372; doi:10.1371/journal.pone.0274673)
Supplement: S2 Data — (XLSX) [file pone.0274673.s002.xlsx]

## Sheet: Data 2017-2020
		S2 Spreadsheet. Huong river water quality parameters monitored in the years 2017 - 2020
Year	Month	Site	Temperature	pH	EC	TSS	DO	BOD5	COD	N-NH4	N-NO3	P-PO4	Fe	Total coliform (TC)
			(oC)		(µS/cm)	(mg/L)	(mg/L)	(mg/L)	(mg/L)	(mg/L)	(mg/L)	(mg/L)	(mg/L)	(MPN/100 mL)
2017	February	TT	26.2	6.6	69.7	2	5.1	1.5	9	0.016	0.424	0.029	0.28	23
	May	TT	30.5	7	107.1	6.4	4.9	3	11	0.025	0.157	0.016	0.68	93
	August	TT	32.6	7.5	139.4	5	5.1	1.5	9	0.036	0.163	0.016	0.3	93
	November	TT	23.2	6.4	83.3	2.8	5.8	2	9	0.021	0.149	0.016	0.31	43
2018	February	TT	24.5	6.5	76.5	4.8	4.5	1.2	9	0.016	0.017	0.016	0.13	43
	May	TT	31.3	6.8	95.2	2	4.2	2.1	9	0.02	0.078	0.121	0.29	23
	August.1	TT	30.8	6.9	120.7	2	3.3	2.1	9	0.101	0.149	0.016	0.84	15
	August.2	TT	32.3	6.7	119	5.2	4.6	1.4	9	0.053	0.026	0.016	0.21	93
	November	TT	27.7	7.5	127.5	5.2	6.7	1.5	9	0.106	0.2	0.016	0.4	1100
2019	February	TT	27.6	6.3	81.6	2	5.6	1	9	0.016	0.057	0.016	0.17	93
	May.1	TT	29.1	5.8	79.9	2.4	5.2	1	9	0.016	0.236	0.016	0.17	93
	May.2	TT	32.5	6.5	83.3	4.8	5.1	2.3	9	0.019	0.017	0.039	0.66	460
	August	TT	31.8	7	115.6	4.4	5.8	1.2	9	0.124	0.017	0.016	0.4	93
	November	TT	31.5	7.1	108.8	2	5.1	1	9	0.114	0.118	0.016	0.12	23
2020	February	TT	27.7	6.7	91.8	2	5	1	9	0.021	0.008	0.018	0.12	23
	May.1	TT	28.2	6.4	96.9	7.2	6	2.4	22.4	0.021	0.055	0.018	0.2	23
	May.2	TT	28.9	6	100.3	4.8	5.5	1.8	9	0.093	0.082	0.018	0.98	240
	August	TT	33.2	6.8	120.7	4	5.2	2	12.8	0.12	0.074	0.018	0.69	150
	November	TT	24.9	6.7	47.6	56	5.2	2.6	9	0.074	0.126	0.061	1.99	43
2017	February	HT	25.1	6.3	57.8	2	6.5	1.5	9	0.016	0.328	0.025	0.12	23
	May	HT	28.4	6.9	68	12.5	5.7	1.5	9	0.05	0.098	0.018	1.03	150
	August	HT	32.7	7.1	66.3	4	4.6	2.5	9	0.016	0.288	0.016	0.37	210
	November	HT	25.2	6.4	69.7	16.4	7.1	2.5	9	0.05	0.252	0.021	0.37	1100
2018	February	HT	23.5	6.5	62.9	4	5.3	1.2	9	0.016	0.017	0.016	0.09	23
	May	HT	30.4	6.7	76.5	5.2	5	1.6	9.6	0.016	0.017	0.016	0.22	9
	August.1	HT	31.4	6.9	100.3	2.8	4.6	1.3	9	0.016	0.017	0.016	0.66	93
	August.2	HT	31.8	6.5	105.4	2.8	4.4	1	9	0.019	0.165	0.016	0.25	460
	November	HT	27.2	7.1	108.8	20	7.4	1.7	9	0.125	0.085	0.023	0.54	4600
2019	February	HT	27.9	6.5	71.4	3.2	6.1	1	9	0.016	0.094	0.016	0.19	150
	May.1	HT	27.7	6.1	61.2	6	6	1	9	0.016	0.111	0.019	0.14	23
	May.2	HT	31.8	6.5	76.5	6	5.2	1	9	0.045	0.089	0.016	1.02	240
	August	HT	31.5	6.9	76.5	4.4	5.9	1	9	0.09	0.017	0.016	0.63	150
	November	HT	30.8	7.1	91.8	2.8	5.2	1	12.2	0.069	0.054	0.016	0.17	93
2020	February	HT	27.8	6.9	91.8	2	4.6	2.8	9	0.021	0.008	0.018	0.13	3
	May.1	HT	28.3	6.5	76.5	2.8	7	2	15	0.021	0.195	0.018	0.23	23
	May.2	HT	29.5	7	83.3	3.6	4.9	2.4	9	0.021	0.068	0.018	0.42	240
	August	HT	32	6.7	85	7.2	5.4	1	13.4	0.06	0.106	0.018	0.65	75
	November	HT	24.6	6.8	35.7	76.5	5.2	2.2	9	0.074	0.07	0.018	2.23	240
2017	February	SH1	25.9	6.2	62.9	5.6	6.1	1.5	9	0.016	0.21	0.016	0.5	9
	May	SH1	31.2	7.2	115.6	18	4.4	1.5	9	0.061	0.102	0.016	0.87	460
	August	SH1	31.8	7.2	76.5	4.3	5.3	1.5	9	0.036	0.215	0.016	0.33	240
	November	SH1	25.7	6.6	76.5	5.8	6.4	1.5	9	0.017	0.405	0.016	0.4	240
2018	February	SH1	24.4	6.7	74.8	6.2	5.6	1.2	9	0.016	0.056	0.016	0.13	23
	May	SH1	31	6.8	90.1	4.6	4.4	1.9	9	0.063	0.017	0.056	0.26	93
	August.1	SH1	31.2	6.9	113.9	2	3.2	1	9	0.116	0.089	0.016	0.8	23
	August.2	SH1	32.4	6.7	120.7	2	4.8	1.1	9	0.056	0.044	0.016	0.19	460
	November	SH1	27.7	7.6	125.8	7.6	6.7	1	9	0.338	0.07	0.016	0.32	460
2019	February	SH1	29.1	6.5	74.8	9	5.7	1	9	0.016	0.017	0.016	0.21	93
	May.1	SH1	29.4	6.1	76.5	4.8	5	1.2	9	0.016	0.088	0.016	0.14	43
	May.2	SH1	32.1	6.7	76.5	2	4.8	1	9	0.02	0.017	0.016	0.61	1100
	August	SH1	31.5	6.8	90.1	20.4	5.9	1.9	11.5	0.135	0.017	0.016	0.35	240
	November	SH1	31.4	7.1	98.6	8	5.2	1	9	0.31	0.125	0.016	0.18	23
2020	February	SH1	28.3	7.3	103.7	2	4.8	1.1	9	0.021	0.008	0.039	0.14	93
	May.1	SH1	29.4	6.5	90.1	4.8	6.5	1.8	9	0.021	0.149	0.018	0.19	43
	May.2	SH1	28.7	6.5	107.1	5.2	5.4	2	11.2	0.064	0.089	0.018	0.67	240
	August	SH1	32.4	6.7	117.3	2.8	5.4	1.3	9	0.192	0.169	0.018	1.17	460
	November	SH1	25.4	6.7	47.6	51.5	5.1	1.4	9	0.021	0.093	0.018	1.85	240
2017	February	SH2	25.3	6.2	68	3.6	5.8	1.5	9	0.016	0.119	0.016	0.23	43
	May	SH2	30.9	7	100.3	10.4	5.3	3	10	0.055	0.065	0.016	0.62	1100
	August	SH2	31.4	7.1	68	5.3	5.6	1.5	9	0.025	0.15	0.016	0.41	240
	November	SH2	25.2	6.5	73.1	20.8	6.9	3.5	9	0.083	0.322	0.016	0.45	460
2018	February	SH2	24.8	6.8	153	5.2	5.6	1.2	9	0.016	0.293	0.016	0.1	43
	May	SH2	32.3	7.1	88.4	3.6	5.5	1.9	9	0.021	0.099	0.084	0.21	43
	August.1	SH2	32.3	7.1	108.8	5.2	4.8	1.2	9	0.085	0.093	0.016	0.68	21
	August.2	SH2	32.3	6.8	105.4	5.2	5.5	1.6	9	0.045	0.099	0.016	0.15	150
	November	SH2	27.5	7.1	102	5.6	6.6	1.5	9	0.116	0.123	0.016	0.33	460
2019	February	SH2	28	6.6	78.2	4.8	5.4	1	9	0.016	0.058	0.016	0.17	240
	May.1	SH2	30.7	6.2	74.8	4.8	5.8	1	9	0.016	0.125	0.026	0.13	93
	May.2	SH2	33.5	6.6	85	2	5.6	1.4	9	0.058	0.017	0.016	1.04	93
	August	SH2	31.6	6.6	107.1	6.8	5.1	1.1	9	0.123	0.017	0.016	0.71	240
	November	SH2	31.4	7.1	98.6	4	5.3	1	9	0.016	0.064	0.016	0.15	43
2017	February	SH3	25.4	6.1	79.9	2.8	5.6	2	9	0.038	0.371	0.016	0.3	9
	May	SH3	31.9	6.6	100.3	8	5.8	1.5	9	0.02	0.075	0.016	0.59	93
	August	SH3	31.7	6.9	78.2	13	5.3	1.5	9	0.046	0.3	0.016	0.46	150
	November	SH3	25.9	6.6	73.1	21.6	6.9	5	9	0.061	0.29	0.016	0.61	240
2018	February	SH3	24.6	6.8	71.4	6.8	5.7	1.2	9	0.016	0.185	0.016	0.18	43
	May	SH3	32.5	7.1	95.2	5.2	5.1	2.2	9	0.014	0.017	0.016	0.27	240
	August.1	SH3	31.8	7	103.7	6.4	4.7	1	9	0.104	0.177	0.016	0.64	93
	August.2	SH3	32.5	6.9	107.1	2	5.3	2.3	9	0.058	0.05	0.024	0.27	240
	November	SH3	27.5	7.2	110.5	2	5.9	1.4	9	0.061	0.168	0.016	0.29	93
2019	February	SH3	29.3	6.3	117.3	2	7.2	1.5	9	0.029	0.171	0.016	0.45	150
	May.1	SH3	31.1	6.5	69.7	4	6	1	9	0.016	0.017	0.016	0.11	43
	May.2	SH3	32.5	6.8	81.6	2	5.9	1	9	0.024	0.017	0.016	0.83	1100
	August	SH3	32.2	6.9	102	6.4	5.7	1.4	9	0.073	0.017	0.016	0.48	240
	November	SH3	31.6	7.5	91.8	4	5.4	1	9	0.016	0.144	0.016	0.1	43
2020	February	SH3	27.7	6.9	88.4	2	4.5	1.1	9	0.021	0.008	0.018	0.1	4
	May.1	SH3	30	6.4	90.1	2.8	7	2.9	9	0.021	0.139	0.018	0.12	23
	May.2	SH3	28.6	7	100.3	3.6	4.5	2.3	9	0.021	0.373	0.018	0.4	93
	August	SH3	33.3	6.8	49.3	2	5.9	2.1	9	0.049	0.063	0.02	0.67	240
	November	SH3	24.9	6.7	44.2	66.5	5.3	1	9	0.057	0.135	0.018	1.81	93
2017	February	SH4	25.1	6.6	66.3	2	6.2	1.5	9	0.016	0.088	0.016	0.21	43
	May	SH4	31.2	7.4	105.4	6	6	1.5	9	0.029	0.037	0.016	0.51	240
	August	SH4	32.3	7	79.9	6.3	5.3	1.5	9	0.036	0.163	0.016	0.38	460
	November	SH4	25.9	6.5	79.9	7.2	7.1	2	9	0.043	0.256	0.016	0.4	240
2018	February	SH4	25.1	6.8	71.4	5.6	5.8	1.2	9	0.016	0.017	0.016	0.44	23
	May	SH4	32.4	7	96.9	2	5.4	2.1	9	0.013	0.017	0.018	0.16	43
	August.1	SH4	31.2	7	110.5	2	4.4	1	9	0.098	0.089	0.016	0.54	240
	August.2	SH4	32.4	6.3	115.6	8.4	4.8	1.1	9	0.056	0.05	0.016	0.3	93
	November	SH4	29	6.5	120.7	3.6	6.7	1	9	0.101	0.052	0.023	0.46	930
2019	February	SH4	28.1	6.6	81.6	2	6	1	9	0.016	0.202	0.016	0.18	23
	May.1	SH4	29.6	6.4	71.4	4	6	1	9	0.016	0.193	0.016	0.11	43
	May.2	SH4	34	6.9	83.3	2	6.1	1	9	0.024	0.046	0.016	0.82	460
	August	SH4	31.4	6.6	100.3	5.8	5.6	1	9	0.126	0.017	0.016	0.47	460
	November	SH4	30.4	6.9	102	5.6	6	1.7	9	0.028	0.139	0.016	0.17	460
2017	February	SH5	24.8	6.6	85	3.8	6	1.5	9	0.034	0.4	0.016	0.21	43
	May	SH5	30.6	6.9	190.4	7.6	6.2	2	9	0.221	0.035	0.016	0.48	1100
	August	SH5	32.2	7	79.9	9.3	5.1	1.5	9	0.084	0.2	0.016	0.41	1100
	November	SH5	25.9	6.5	81.6	8	7.3	2.5	9	0.046	0.195	0.016	0.37	460
2018	February	SH5	24.6	6.8	73.1	6.8	5.6	1.2	9	0.016	0.017	0.016	0.21	240
	May	SH5	31.7	7.2	102	2	5	1.8	11	0.018	0.017	0.016	0.13	460
	August.1	SH5	31.3	7.1	108.8	6	4.9	1	9	0.106	0.133	0.016	0.47	460
	August.2	SH5	31.7	6.6	125.8	3.2	5.6	1.3	9	0.016	0.023	0.016	0.24	460
	November	SH5	28.6	6.6	144.5	6.7	6.2	1.7	9	0.134	0.063	0.016	0.53	4600
2019	February	SH5	28.5	6.7	85	8	6.3	1	9	0.016	0.154	0.024	0.25	240
	May.1	SH5	29	6.2	74.8	6	6.1	1	9	0.016	0.039	0.016	0.1	1100
	May.2	SH5	31.9	6.8	86.7	4.4	5.6	1	9	0.05	0.019	0.016	0.73	1100
	August	SH5	31.6	6.4	112.2	6	5.7	1.1	9	0.274	0.234	0.016	0.48	15000
	November	SH5	30.7	7.4	112.2	7.6	5.4	1.6	9	0.098	0.66	0.016	0.13	1100
2020	February	SH5	27.7	7.1	96.9	2	5	1	9	0.021	0.008	0.022	0.11	460
	May.1	SH5	30.6	6.9	93.5	3.4	6.4	2.7	9	0.021	0.152	0.018	0.1	460
	May.2	SH5	29.7	6.4	100.3	9.2	5.7	2.2	9	0.021	0.029	0.042	0.32	1500
	August	SH5	32	6.8	105.4	4.6	6.1	2	9	0.056	0.191	0.018	0.65	1100
	November	SH5	24.9	6.7	44.2	66	5.4	1	9	0.068	0.097	0.018	1.71	93
2017	February	SH6	25	6.5	102	7	4.9	2	9	0.085	0.12	0.017	0.52	930
	May	SH6	29.5	6.3	132.6	6	4.7	2.5	9	0.183	0.203	0.016	0.46	930
	August	SH6	31.6	7.1	100.3	10.7	4.9	2	9	0.111	0.15	0.016	0.39	460
	November	SH6	25.8	6.8	90.1	12	7.1	3	9	0.088	0.248	0.016	0.38	1100
2018	February	SH6	24.2	6.7	76.5	6	5	1.2	9	0.038	0.038	0.016	0.17	460
	May	SH6	30.7	7.2	112.2	2	4.7	2.6	12.8	0.041	0.043	0.016	0.12	240
	August.1	SH6	30.2	6.9	117.3	2	4	2	9	0.11	0.136	0.016	0.37	460
	August.2	SH6	31.5	6	190.4	2	4.7	1.4	9	0.061	0.038	0.039	0.16	240
	November	SH6	28.6	6.8	428.4	2	5.8	1	9	0.43	0.135	0.045	0.55	4600
2019	February	SH6	26.8	6.2	102	5.2	6.3	1.4	9	0.06	0.062	0.016	0.2	1100
	May.1	SH6	28.8	6.6	113.9	2	5.2	1	9	0.016	0.165	0.019	0.25	1100
	May.2	SH6	31.6	6.8	103.7	2.6	5.1	1	9	0.147	0.027	0.016	0.64	1100
	August	SH6	31.7	6.5	113.9	3	5.1	1	9	0.171	0.045	0.016	0.4	460
	November	SH6	30.4	7.1	163.2	6.6	7.2	1.1	9	0.179	0.203	0.016	0.15	460
2020	February	SH6	27.6	6.8	108.8	4.8	5.2	1	9	0.021	0.008	0.022	0.11	460
	May.1	SH6	29.4	6.3	129.2	7.2	6.9	2.7	9	0.021	0.152	0.018	0.1	460
	May.2	SH6	29	6.9	129.2	4.8	5.3	2.2	9	0.045	0.261	0.033	0.26	430
	August	SH6	31.5	6.7	112.2	6.4	5.3	2.7	9	0.077	0.124	0.024	0.61	460
	November	SH6	24.5	6.8	49.3	65	5.2	1	9	0.067	0.123	0.018	2.07	4600
2017	February	SH7	24.7	6.3	73.1	2	4.8	2	9	0.065	0.017	0.016	0.09	460
	May	SH7	30.2	6.5	115.6	4.4	4.8	4	10	0.081	0.339	0.016	0.36	1100
	August	SH7	31.7	7.1	83.3	8.3	5.3	1.5	9	0.115	0.238	0.016	0.38	460
	November	SH7	25.9	6.6	137.7	6.8	6.8	3.5	9	0.22	0.493	0.02	0.45	1100
2018	February	SH7	24.6	6.6	79.9	10	5	1.2	9	0.024	0.017	0.016	0.25	1100
	May	SH7	31.8	7	110.5	2	4.7	2.8	16	0.066	0.017	0.191	0.1	93
	August.1	SH7	31	6.9	212.5	2	4.1	1.6	9	0.196	0.161	0.016	0.23	460
	August.2	SH7	32	5.9	190.4	3.2	5.2	1.6	9	0.119	0.09	0.016	0.11	240
	November	SH7	28.6	7.1	171.7	11.6	5.9	1	9	0.416	0.161	0.154	0.44	2400
2019	February	SH7	26.9	6.3	107.1	4.8	5.6	1	9	0.054	0.129	0.016	0.17	460
	May.1	SH7	30.3	6.4	86.7	2	5.8	1.1	9	0.016	0.036	0.016	0.13	150
	May.2	SH7	33.1	6.7	95.2	4	5.6	1	9	0.098	0.079	0.016	0.41	360
	August	SH7	31.6	6.8	130.9	32.4	5.1	1.1	9	0.233	0.017	0.016	0.42	1100
	November	SH7	30.5	6.7	190.4	7.2	5.2	1.1	9	0.134	0.135	0.016	0.21	150
2020	February	SH7	27.8	7.1	122.4	2.4	4.4	1.2	9	0.021	0.008	0.029	0.17	43
	May.1	SH7	29.6	6.3	153	2.8	6.8	2.7	9	0.136	0.248	0.018	0.13	240
	May.2	SH7	29	6.8	164.9	6.8	3.9	2.4	9	0.067	0.115	0.023	0.25	1100
	August	SH7	31.9	6.7	110.5	2.4	5.3	1	9	0.057	0.101	0.018	0.63	1100
	November	SH7	24.7	6.7	49.3	59.5	5.2	1.1	9	0.064	0.181	0.02	1.86	1100
2017	February	SH8	24.9	6.4	76.5	6.4	5.9	1.5	9	0.05	0.519	0.016	0.22	240
	May	SH8	29.8	6.4	112.2	4.4	5.1	2	9	0.084	0.132	0.016	0.3	1100
	August	SH8	31.2	7.1	113.9	5	4.5	2	9	0.08	0.163	0.016	0.44	150
	November	SH8	25.8	6.7	555.9	11.2	7	3	9	0.254	0.148	0.016	0.45	460
2018	February	SH8	25.4	6.6	85	6	5.2	2.78	9.6	0.028	0.017	0.016	0.16	460
	May	SH8	31.8	7.1	105.4	3.2	6	1	9	0.016	0.017	0.016	0.17	15
	August.1	SH8	30.6	7	107.1	3.2	4.2	1.1	9	0.016	0.167	0.016	0.21	240
	August.2	SH8	32.2	6.2	425	6.4	4.5	1.2	9	0.051	0.209	0.016	0.1	240
	November	SH8	28	7.2	1281.8	6.4	6.8	2	9	0.23	0.373	0.016	0.19	1100
2019	February	SH8	27.2	6.2	85	10	6.1	1.1	9	0.074	0.209	0.016	0.2	460
	May.1	SH8	30.1	6.1	85	3.6	5.7	1	9	0.016	0.055	0.017	0.15	43
	May.2	SH8	32.3	6.8	95.2	2	5.5	1	9	0.06	0.017	0.019	0.3	4600
	August	SH8	31.9	7.1	125.8	5.2	5.9	1.3	10	0.16	0.057	0.016	0.22	460
	November	SH8	30.5	6.9	351.9	4.4	5	1.2	9	0.029	0.877	0.016	0.14	460
2020	February	SH8	27.8	7.1	124.1	3.2	5	1.4	9	0.08	0.009	0.018	0.18	75
	May.1	SH8	29.3	6.4	137.7	10	5.8	2.7	21.1	0.101	0.017	0.018	0.16	93
	May.2	SH8	28.5	5.8	151.3	5.2	4.4	1.7	9	0.044	0.1	0.018	0.19	1100
	August	SH8	31.8	6.7	119	6	5.1	2.9	9	0.055	0.104	0.022	0.33	150
	November	SH8	24.9	6.7	52.7	61	5.5	1.2	9	0.081	0.293	0.018	1.64	1500
		Descriptive Statistics
			Temperature	pH	EC	TSS	DO	BOD	COD	NH4	NO3	PO4	Fe	TC
			(oC)		(µS/cm)	(mg/L)	(mg/L)	(mg/L)	(mg/L)	(mg/L)	(mg/L)	(mg/L)	(mg/L)	(MPN/100 mL)
		Min	23.2	5.8	35.7	2	3.2	1	9	0.013	0.008	0.016	0.09	3
		Max	34	7.6	1281.8	76.5	7.4	5	22.4	0.43	0.877	0.191	2.23	15000
		Number of cases (n)	180	180	180	180	180	180	180	180	180	180	180	180
		Mean	29.3206	6.72444	112.625	8.07778	5.48611	1.611	9.37	0.0684222	0.127506	0.0210444	0.416667	571.111
		Median	30.05	6.7	98.6	4.8	5.4	1.45	9	0.05	0.099	0.016	0.3	240
		STDV	2.71795	0.340493	105.828	12.6093	0.773641	0.686301	1.61629	0.0708832	0.124118	0.0196255	0.391917	1347.71
		MAD	1.85	0.2	18.7	2	0.5	0.45	0	0.0315	0.066	0	0.15	217
		CV(%)	9.26976	5.06351	93.9654	156.098	14.1018	42.6009	17.2496	103.597	97.3434	93.2574	94.0601	235.98
		CL95%	0.39976	0.0500802	15.5654	1.85459	0.113788	0.100942	0.237726	0.0104256	0.0182555	0.00288655	0.0576437	198.223
		quartile1	27.6	6.5	78.2	2.8	5	1	9	0.02075	0.03675	0.016	0.17	93
		quartile3	31.625	7	113.9	6.8	5.9	2	9	0.08575	0.16725	0.018	0.485	460
		QCVN 08-A1		6 - 8.5		20	³ 6	4	10	0.3	2	0.1	0.5	2500
		A2		6 - 8.5		30	³ 5	6	15	0.3	5	0.2	1	5000
		B1		5.5 - 9		50	³ 4	15	30	0.9	10	0.3	1.5	7500
		B2		5.5 - 9		100	³ 2	25	50	0.9	15	0.5	2	10000
		Summary(*)													Row sum	Percentage(%)
		Number of values < A1 limit		178	179	169	44	179	168	176	180	179	138	174	1764	89.0909
		A1 limit < Number of values < A2 limit		2	1	3	97	1	9	0	0	1	30	5	149	7.52525
		A2 limit < Number of values < B1 limit		0	0	1	36	0	3	4	0	0	4	0	48	2.42424
		B1 limit < Number of values < B2 limit		0	0	7	3	0	0	0	0	0	6	0	16	0.808081
		Number of values > B2 limit											2	1	3	0.151515
			(*) For parameter DO, respectively:												å=1980	å=100
			Number of values ³ A1 limit
			A2 limit < Number of values < A1 limit
			B1 limit < Number of values < A2 limit
			B2 limit < Number of values < B1 limit
