# Supplementary material for: A comprehensive procedure to develop water quality index: A case study to the Huong river in Thua Thien Hue province, Central Vietnam
Source: PLoS One. 2022 Sep 15;17(9):e0274673. doi: 10.1371/journal.pone.0274673 (PMC9477372; doi:10.1371/journal.pone.0274673)
Supplement: S3 Data — (XLSX) [file pone.0274673.s003.xlsx]

## Sheet: NSF-WQI for Nov 2020
S3 Spreadsheet. Huong river water quality parameters monitored in November 2020 (usedfor NSF-WQI calculation)
				1. Huong river water quality parameters monitored in November 2020 (used for NSF-WQI calculation)
Year	Month	Site	DT(a)	pH	TS (b)	TUR	DO(c)	BOD5	N-NO3	P-PO4	Total coliform (TC)(d)
			(oC)		(mg/L)	(NTU)	(mg/L)	(mg/L)	(mg/L)	(mg/L)	(MPN/100 mL)
2020	November	TT	0.3	6.7	86.94	81.85	5.2	2.6	0.126	0.061	43
2020	November	HT	-0.8	6.8	99.705	102.28	5.2	2.2	0.07	0.018	240
2020	November	SH1	0.5	6.7	82.44	92.21	5.1	1.4	0.093	0.018	240
2020	November	SH3	0	6.7	95.23	102.5	5.3	1	0.135	0.018	93
2020	November	SH5	0.4	6.7	94.73	93.34	5.4	1	0.097	0.018	93
2020	November	SH6	-0.2	6.8	97.045	118.3	5.2	1	0.123	0.018	4600
2020	November	SH7	-0.2	6.7	91.545	89.05	5.2	1.1	0.181	0.02	1100
2020	November	SH8	1	6.7	95.255	85.67	5.5	1.2	0.293	0.018	1500
	(a) DT (temperature change): Subtract the upstream temperature from the temperature downstream and record the result as temperature change (oC). For the site SH8, the water temperature downstream (500 m far from Thao Long damp) in November 2020 was 23.9oC. This datum was collected from the Center for Natural Resources and Environment Monitoring (CREM), Department of Natural Resources and Environm…
	(b) TS (total solids): TS = TDS + TSS; TDS (total disolved solids) concentration accepted as follows: TDS (mg/L) = 0.65 × EC (µS/cm); the parameters EC and TSS were extracted from S2 Spreadsheet
	(c) DO concentration (mg/L) at a given water temperature (extracted from S2 Spreadsheet) was converted into DO saturation (%) to define subindex (q).
	(d) Fecal coliform (FC) concentration in the NSF-WQI calculation was replaced by the total coliform (TC) concentration.
				2. Parameter subindex (qi) defined from rating curve in NSF-WQI model
				DT	pH	TS	TUR	DO	BOD5	N-NO3	P-PO4	TC
		Month	Site
		November	TT	92	79	83	24	62	67	97	98	55
		November	HT	90	83	83	5	62	80	97	99	35
		November	SH1	91	79	87	21	62	95	97	99	35
		November	SH3	93	79	83	5	66	95	97	99	45
		November	SH5	91	79	83	20	68	95	97	99	45
		November	SH6	92	83	83	5	62	95	97	99	14
		November	SH7	92	79	83	22	62	95	97	99	21
		November	SH8	89	79	83	23	70	95	97	99	20
				3. Calculation of the subindex (qi) raised to the respective weight (wi): qiwi
	Month	Site	DT	pH	TS	TUR	DO	BOD5	N-NO3	P-PO4	TC				Relative weight of the parameters (wi) in NSF-WQI model
	November	TT	1.57173	1.61711	1.3625	1.28949	2.017	1.58806	1.58007	1.58169	1.89871			Parameter	DT	pH	TS	TUR	DO	BOD5	N-NO3	P-PO4	TC
	November	HT	1.56828	1.62592	1.3625	1.13741	2.017	1.61935	1.58007	1.5833	1.76624			Weight (wi)	0.1	0.11	0.07	0.08	0.17	0.11	0.1	0.1	0.16
	November	SH1	1.57002	1.61711	1.36699	1.27579	2.017	1.65025	1.58007	1.5833	1.76624
	November	SH3	1.57343	1.61711	1.3625	1.13741	2.03856	1.65025	1.58007	1.5833	1.83871
	November	SH5	1.57002	1.61711	1.3625	1.27082	2.04893	1.65025	1.58007	1.5833	1.83871												Calculate qi multiplied by wi: qi × wi
	November	SH6	1.57173	1.62592	1.3625	1.13741	2.017	1.65025	1.58007	1.5833	1.52539
	November	SH7	1.57173	1.61711	1.3625	1.28054	2.017	1.65025	1.58007	1.5833	1.62763
	November	SH8	1.56653	1.61711	1.3625	1.2851	2.05905	1.65025	1.58007	1.5833	1.61497
				4. Calculate qi multiplied by wi: qi × wi
	Month	Site	DT	pH	TS	TUR	DO	BOD5	N-NO3	P-PO4	TC
	November	TT	67.8739	9.2	8.69	5.81	1.92	10.54	7.37	9.7	9.8
	November	HT	57.0314	9	9.13	5.81	0.4	10.54	8.8	9.7	9.9
	November	SH1	65.1231	9.1	8.69	6.09	1.68	10.54	10.45	9.7	9.9
	November	SH3	61.0193	9.3	8.69	5.81	0.4	11.22	10.45	9.7	9.9
	November	SH5	68.3741	9.1	8.69	5.81	1.6	11.56	10.45	9.7	9.9
	November	SH6	50.3046	9.2	9.13	5.81	0.4	10.54	10.45	9.7	9.9
	November	SH7	60.1034	9.2	8.69	5.81	1.76	10.54	10.45	9.7	9.9
	November	SH8	60.8938	8.9	8.69	5.81	1.84	11.9	10.45	9.7	9.9
				5. Calculation of NSF-WQI (*)
				NSF-WQIM	NSF-WQIM	WQI
				67.8739	71.83	72
				57.0314	68.88	65
				65.1231	71.75	81
				61.0193	72.67	80
				68.3741	74.01	82
				50.3046	67.37	66
				60.1034	69.41	80
				60.8938	70.39	84
			(*) NSF-WQIM: Multiplicative formula; NSF-WQIA: Additive formula; WQI: Proposed WQI
			Water quality grade (according to NSF-WQI): 91-100 (excellent); 71-90 (good); 51-70 (Moderate); 26-50 (poor); 0-25 (very poor)
				6. Paired-t-test for NSF-WQIM and WQI
				t-Test: Paired Two Sample for Means
					Variable 1	Variable 2
				Mean	70.7888	76.25
				Variance	4.75927	56.2143
				Observations	8	8
				Pearson Correlation	0.646069
				Hypothesized Mean Difference	0
				df	7
				t Stat	-2.44729
				P(T<=t) one-tail	0.0221415
				t Critical one-tail	1.89458
				P(T<=t) two-tail	0.044283
				t Critical two-tail	2.36462
